# Supplementary material for: Vaccine Hesitancy among Parents and Its Association with the Uptake of Measles Vaccine in Urban Settings in Khartoum State, Sudan
Source: Vaccines (Basel). 2022 Jan 28;10(2):205. doi: 10.3390/vaccines10020205 (PMC8875338; doi:10.3390/vaccines10020205)
Supplement: Supplementary file 1 [file vaccines-10-00205-s001.zip]

Archive with 1 entries (1 files):
- vaccines-1528007-supplementary.pdf
